# Supplementary material for: Antiviral Use in Mild-to-Moderate SARS-CoV-2 Infections during the Omicron Wave in Geriatric Patients
Source: Viruses. 2024 May 28;16(6):864. doi: 10.3390/v16060864 (PMC11209592; doi:10.3390/v16060864)
Supplement: Supplementary file 1 [file viruses-16-00864-s001.zip]

Archive with 1 entries (1 files):
- viruses-3022120-Supplementary materials.pdf
